# Supplementary material for: Longitudinal Study on Clinical Predictors for Allergic Bronchopulmonary Aspergillosis in Children and Young People with Cystic Fibrosis Highlights the Impact of Infection with Aspergillus and Pseudomonas and Ivacaftor Treatment
Source: J Fungi (Basel). 2025 Feb 4;11(2):116. doi: 10.3390/jof11020116 (PMC11855986; doi:10.3390/jof11020116)
Supplement: Supplementary file 1 [file jof-11-00116-s001.zip]

Archive with 1 entries (1 files):
- jof-3371519-supplementary.pdf
